# Supplementary material for: Can Households Cope with Health Shocks in Vietnam?
Source: Health Econ. 2015 May 28;25(7):888–907. doi: 10.1002/hec.3196 (PMC4975721; doi:10.1002/hec.3196)
Supplement: Supplementary file 1 — Supporting info item [file HEC-25-888-s001.xlsx]

## Sheet: Appendix 1
Appendix 1. Descriptive statistics of subpopulations (2008)
	Rural				Urban				Male				Female				Ethnic				Poor				Non-Poor
VARIABLES	Mean		S.E.		Mean		S.E.		Mean		S.E.		Mean		S.E.		Mean		S.E.		Mean		S.E.		Mean		S.E.
Household Outcomes (in real dong)
Total household expenditures (nonhealth)	27,506.673		(565.193)		39,904.616		(2,285.302)		30,853.812		(833.735)		28,482.751		(1,146.158)		20,749.005		(1,047.167)		17,313.720		(578.380)		23,869.059		(572.527)
Food expenditures	12,854.686		(221.629)		15,335.345		(629.039)		13,697.654		(252.142)		12,556.620		(449.669)		12,280.908		(536.444)		10,131.183		(312.934)		10,214.888		(182.734)
Nonfood expenditures (nonhealth	14,653.987		(401.501)		24,571.271		(1,794.097)		17,158.159		(646.221)		15,928.130		(793.227)		8,470.097		(622.395)		7,184.538		(343.911)		13,654.171		(437.727)
Health expenditures	1,412.376		(79.951)		2,162.415		(205.687)		1,610.978		(92.890)		1,482.506		(129.827)		673.521		(98.244)		719.418		(80.903)		1,271.099		(65.432)
Education expenditures	1,797.044		(240.444)		2,422.730		(398.239)		1,840.214		(200.993)		2,204.400		(562.228)		706.599		(91.733)		1,056.211		(136.645)		1,533.620		(179.262)
Earned income	35,038.868		(1,826.929)		41,847.541		(2,486.727)		38,409.552		(1,955.975)		31,210.782		(1,791.596)		25,435.869		(2,746.533)		19,695.999		(1,001.708)		29,024.273		(1,292.296)
Public transfer income	1,580.372		(189.913)		4,273.729		(642.408)		2,220.942		(248.705)		2,038.943		(314.447)		869.751		(250.673)		514.859		(119.718)		1,822.240		(181.253)
Private transfer income	2,957.339		(218.100)		7,622.021		(1,464.212)		3,550.562		(370.063)		5,221.511		(975.733)		1,425.975		(353.742)		1,299.398		(174.900)		3,289.342		(326.621)
Loan income	7,562.509		(1,811.543)		7,575.921		(3,024.429)		8,129.351		(1,922.402)		5,959.683		(2,494.510)		3,334.984		(434.526)		3,189.317		(416.546)		6,139.676		(1,360.700)
Sale of assets income	4,809.385		(1,292.657)		6,764.406		(4,521.143)		5,076.265		(1,371.716)		5,706.344		(3,804.578)		1,682.503		(735.709)		1,527.002		(547.993)		4,352.739		(1,231.599)
Withdrawl of savings income	3,170.973		(811.241)		7,330.191		(4,020.746)		3,956.634		(983.013)		4,458.743		(3,146.281)		552.664		(412.892)		304.723		(210.706)		3,525.616		(950.690)
Health shock status of household
HH with member unable to carry out regular activities for at least one day	0.447		(0.017)		0.317		(0.029)		0.431		(0.017)		0.384		(0.027)		0.520		(0.038)		0.466		(0.031)		0.409		(0.016)
Days unable to carry out regular activities due to illness/injury	9.560		(0.953)		7.786		(1.785)		8.941		(0.910)		9.817		(1.950)		12.038		(3.097)		11.357		(2.739)		1.048		(0.046)
HH with member in bed due to illness/injury for at least one day	0.167		(0.012)		0.133		(0.020)		0.162		(0.012)		0.152		(0.019)		0.194		(0.032)		0.162		(0.025)		0.159		(0.011)
Days in bed due to illness/injury	2.550		(0.392)		1.846		(0.412)		2.323		(0.292)		2.600		(0.911)		2.184		(0.450)		2.576		(0.807)		0.362		(0.026)
HH with member hospitalised in past year	0.167		(0.012)		0.166		(0.021)		0.162		(0.012)		0.179		(0.020)		0.291		(0.036)		0.231		(0.029)		0.154		(0.011)
Characteristics of the household
Household size	4.143		(0.052)		3.970		(0.090)		4.235		(0.053)		3.736		(0.088)		4.992		(0.156)		4.590		(0.128)		4.007		(0.047)
Share of household members under age 16	0.191		(0.006)		0.151		(0.010)		0.188		(0.007)		0.165		(0.010)		0.260		(0.017)		0.276		(0.014)		0.163		(0.006)
Share of household members over age 60	0.150		(0.008)		0.154		(0.015)		0.140		(0.008)		0.181		(0.015)		0.076		(0.010)		0.138		(0.019)		0.154		(0.008)
Share of male household members	0.453		(0.006)		0.458		(0.011)		0.486		(0.006)		0.362		(0.012)		0.480		(0.012)		0.472		(0.014)		0.451		(0.006)
Household lives in remote commune	0.186		(0.018)		0.000		(0.000)		0.162		(0.017)		0.098		(0.017)		0.597		(0.053)		0.327		(0.041)		0.108		(0.013)
Household lives in urban area	0.000		(0.000)		1.000		(0.000)		0.176		(0.017)		0.348		(0.033)		0.033		(0.015)		0.046		(0.018)		0.256		(0.020)
Region of the household:
- Red River Delta	0.255		(0.008)		0.228		(0.038)		0.256		(0.020)		0.229		(0.029)		0.014		(0.014)		0.132		(0.025)		0.272		(0.021)
- Northeast	0.129		(0.006)		0.105		(0.024)		0.134		(0.015)		0.094		(0.016)		0.369		(0.052)		0.150		(0.028)		0.118		(0.013)
- Northwest	0.026		(0.003)		0.018		(0.010)		0.029		(0.007)		0.011		(0.005)		0.164		(0.038)		0.071		(0.018)		0.015		(0.004)
- North Central Coast	0.169		(0.008)		0.095		(0.026)		0.167		(0.019)		0.112		(0.018)		0.137		(0.048)		0.273		(0.042)		0.128		(0.016)
- South Central Coast	0.083		(0.004)		0.089		(0.023)		0.076		(0.011)		0.107		(0.019)		0.056		(0.032)		0.106		(0.027)		0.080		(0.011)
- Central Highlands	0.034		(0.004)		0.041		(0.015)		0.039		(0.008)		0.027		(0.008)		0.094		(0.033)		0.069		(0.023)		0.029		(0.007)
- Southeast	0.107		(0.007)		0.255		(0.042)		0.107		(0.014)		0.234		(0.033)		0.048		(0.019)		0.052		(0.015)		0.158		(0.018)
- Mekong Delta	0.198		(0.007)		0.169		(0.032)		0.193		(0.018)		0.187		(0.023)		0.117		(0.035)		0.147		(0.027)		0.201		(0.018)
Month of interview	7.326		(0.065)		7.660		(0.124)		7.394		(0.062)		7.414		(0.089)		7.555		(0.149)		7.533		(0.109)		7.372		(0.062)
Characteristics of the household head
Age	51.291		(0.419)		53.806		(0.756)		50.707		(0.415)		55.087		(0.676)		46.333		(0.906)		49.667		(0.990)		52.288		(0.393)
Married	0.808		(0.012)		0.768		(0.026)		0.930		(0.008)		0.427		(0.025)		0.848		(0.028)		0.746		(0.029)		0.810		(0.012)
Ethnic minority	0.144		(0.014)		0.017		(0.008)		0.139		(0.015)		0.051		(0.012)		1.000		(0.000)		0.372		(0.041)		0.064		(0.009)
Male	0.783		(0.013)		0.590		(0.033)		1.000		(0.000)		0.000		(0.000)		0.886		(0.024)		0.781		(0.028)		0.732		(0.015)
No formal education	0.274		(0.014)		0.181		(0.025)		0.203		(0.014)		0.397		(0.026)		0.408		(0.041)		0.425		(0.035)		0.219		(0.013)
Primary school certificate	0.256		(0.013)		0.184		(0.023)		0.255		(0.014)		0.200		(0.021)		0.295		(0.033)		0.272		(0.030)		0.234		(0.013)
Lower secondary school certificate	0.347		(0.015)		0.233		(0.026)		0.356		(0.017)		0.226		(0.023)		0.240		(0.031)		0.281		(0.032)		0.330		(0.016)
Upper secondary school certificate	0.108		(0.010)		0.245		(0.026)		0.138		(0.011)		0.139		(0.019)		0.046		(0.012)		0.022		(0.008)		0.162		(0.012)
Above secondary education	0.013		(0.003)		0.152		(0.023)		0.046		(0.007)		0.038		(0.010)		0.011		(0.007)		0.000		(0.000)		0.052		(0.007)
N	1,217				335				1,160				392				233				288				1,264

## Sheet: Appendix 2
Appendix 2: Logistic regression of the probability of attriting in wave 2 or 3.
	Days unable to do regular activity		Days in Bed		Hospitalisation
Characterisitics of the household
Health shock measure	0.014		0.022		0.143
	(0.025)		(0.032)		(0.095)
Household size	-0.062**		-0.062**		-0.063**
	(0.029)		(0.029)		(0.029)
Share of household members under age 16	0.214		0.203		0.216
	(0.210)		(0.208)		(0.207)
Share of household members over age 60	0.131		0.118		0.131
	(0.214)		(0.209)		(0.209)
Share of male household members	-0.276		-0.275		-0.272
	(0.188)		(0.188)		(0.187)
Household lives in remote commune	-0.002		-0.001		0.002
	(0.067)		(0.067)		(0.066)
Household lives in urban area	0.351**		0.352**		0.356**
	(0.147)		(0.147)		(0.146)
Month of interview	-0.011		-0.011		-0.010
	(0.021)		(0.021)		(0.021)
Characterisitics of the household head
Age	-0.002		-0.002		-0.002
	(0.004)		(0.004)		(0.004)
Married	-0.022		-0.021		-0.020
	(0.125)		(0.125)		(0.125)
Ethnic minority	0.099		0.097		0.103
	(0.145)		(0.145)		(0.145)
Male	-0.051		-0.051		-0.051
	(0.110)		(0.110)		(0.110)
Primary school education	-0.060		-0.062		-0.063
	(0.104)		(0.104)		(0.104)
Lower secondary school education	-0.160		-0.162		-0.162
	(0.112)		(0.112)		(0.112)
Upper secondary school education	-0.006		-0.010		-0.011
	(0.135)		(0.135)		(0.135)
Above secondary school education	0.142		0.134		0.142
	(0.189)		(0.190)		(0.190)
Constant	-0.258		-0.244		-0.283
	(0.370)		(0.368)		(0.368)
N	1,980		1,980		1,980
Wald chi2	196.9		196.0		198.0
Prob > chi2	0		0		0
Pseudo R-squared	0.0981		0.0982		0.0991
Province of residence estimates are not presented. Robust standard errors are in parentheses.
*** p<0.01, ** p<0.05, * p<0.1

## Sheet: Appendix 3
Appendix 3: Household fixed effect estimates of health shocks on log of household expenditures and income, controlling for insurance status
	All	Rural	Urban	Male	Female	Ethnic	Poor	Non-Poor
Days unable to do regular activity
Total consumption expenditures (nonhealth)	-0.005	-0.009*	0.013	-0.000	-0.024**	0.000	-0.000	-0.006
	(0.005)	(0.005)	(0.012)	(0.006)	(0.009)	(0.011)	(0.009)	(0.005)
Food expenditures	-0.009**	-0.011**	-0.001	-0.006	-0.019*	-0.005	-0.005	-0.010*
	(0.004)	(0.005)	(0.013)	(0.005)	(0.011)	(0.011)	(0.009)	(0.005)
Nonfood expenditures (nonhealth)	-0.002	-0.007	0.021	0.004	-0.030**	0.006	0.002	-0.005
	(0.007)	(0.007)	(0.016)	(0.008)	(0.013)	(0.016)	(0.015)	(0.008)
Education expenditures	-0.056*	-0.039	-0.110	-0.052	-0.036	-0.094	-0.128**	-0.032
	(0.031)	(0.034)	(0.076)	(0.036)	(0.064)	(0.073)	(0.065)	(0.034)
Health expenditures	0.398***	0.423***	0.329***	0.415***	0.369***	0.412***	0.376***	0.405***
	(0.020)	(0.022)	(0.047)	(0.024)	(0.043)	(0.063)	(0.051)	(0.022)
Total earrned income	-0.023*	-0.031***	0.057	-0.020*	-0.035	-0.019	-0.001	-0.023
	(0.013)	(0.011)	(0.052)	(0.012)	(0.040)	(0.016)	(0.018)	(0.016)
Days in bed
Total consumption expenditures (nonhealth)	-0.002	-0.003	0.002	-0.000	-0.013	-0.010	0.001	0.001
	(0.006)	(0.006)	(0.019)	(0.007)	(0.016)	(0.012)	(0.010)	(0.007)
Food expenditures	-0.004	-0.005	-0.002	-0.004	-0.005	-0.003	0.000	-0.001
	(0.006)	(0.006)	(0.017)	(0.006)	(0.014)	(0.012)	(0.011)	(0.007)
Non-food expenditures (non-health)	-0.000	-0.002	0.012	0.003	-0.017	-0.027	0.000	0.002
	(0.009)	(0.009)	(0.024)	(0.010)	(0.020)	(0.021)	(0.017)	(0.010)
Education expenditures	-0.109**	-0.116**	-0.114	-0.121**	-0.061	-0.097	-0.079	-0.107**
	(0.044)	(0.048)	(0.125)	(0.050)	(0.096)	(0.107)	(0.077)	(0.051)
Health expenditures	0.485***	0.508***	0.428***	0.521***	0.386***	0.584***	0.551***	0.483***
	(0.027)	(0.029)	(0.071)	(0.030)	(0.057)	(0.077)	(0.072)	(0.030)
Income (earned)	-0.019	-0.021	0.043	-0.028*	-0.010	-0.005	0.011	-0.018
	(0.016)	(0.014)	(0.070)	(0.016)	(0.048)	(0.020)	(0.028)	(0.019)
Hospitalization
Total consumption expenditures (nonhealth)	0.007	-0.003	0.045	0.001	0.007	-0.016	-0.025	0.004
	(0.017)	(0.017)	(0.049)	(0.019)	(0.039)	(0.033)	(0.029)	(0.019)
Food expenditures	0.002	-0.006	0.047	-0.011	0.025	-0.011	-0.018	-0.002
	(0.016)	(0.016)	(0.054)	(0.018)	(0.043)	(0.031)	(0.030)	(0.019)
Non-food expenditures (non-health)	0.028	0.019	0.060	0.031	0.002	0.009	-0.001	0.026
	(0.023)	(0.026)	(0.056)	(0.027)	(0.053)	(0.057)	(0.048)	(0.027)
Education expenditures	-0.313***	-0.316**	-0.255	-0.181	-0.557**	0.031	-0.272	-0.349***
	(0.110)	(0.123)	(0.317)	(0.121)	(0.247)	(0.261)	(0.190)	(0.126)
Health expenditures	1.123***	1.118***	1.186***	1.171***	1.031***	0.885***	0.887***	1.150***
	(0.069)	(0.076)	(0.176)	(0.081)	(0.148)	(0.182)	(0.198)	(0.074)
Income (earned)	-0.044	-0.042	0.004	-0.050	-0.185	-0.002	0.064	-0.072
	(0.051)	(0.047)	(0.213)	(0.047)	(0.181)	(0.053)	(0.059)	(0.061)
N	1552	1217	335	1160	392	233	288	1,264
Notes: Outcomes are transformed to natural logarithms. Each coefficient is from a separate regression model. For each cell, the dependent variable of interest is listed in the row heading.
For instance, in the first six rows, the coefficient reported is that of the health shock measure (one of three measures given as headers in the first column: 'Days unable to do regular activity', 'Days in bed', and 'Hospitalization'). All regressions include time-community
interaction terms. The FE regressions include time varying regressors only (more specifics are in the text).
***, **, * indicate significance at 1%, 5% and 10% levels.
Source: Authors' calculations based on 2004, 2006 and 2008 VHLSS data

## Sheet: Appendix 4
Appendix 4: Household fixed effect estimates of health shocks on coping mechanisms, controlling for health insurance status
	All	Rural	Urban	Male	Female	Ethnic	Poor	Non-Poor
Days unable to do regular activity
Public transfers	0.016	0.055**	-0.194**	0.013	0.032	0.051	0.040	0.005
	(0.025)	(0.026)	(0.079)	(0.031)	(0.047)	(0.097)	(0.069)	(0.027)
Private transfers	0.038	0.065*	-0.051	0.069*	-0.051	0.095	0.007	0.033
	(0.032)	(0.035)	(0.088)	(0.036)	(0.079)	(0.094)	(0.082)	(0.037)
Loans	0.083	0.091	0.062	0.047	0.191	-0.034	-0.006	0.115*
	(0.060)	(0.068)	(0.133)	(0.069)	(0.132)	(0.144)	(0.145)	(0.066)
Asset sale income	0.106**	0.094*	0.157*	0.127**	0.052	-0.068	-0.056	0.136***
	(0.046)	(0.055)	(0.087)	(0.053)	(0.103)	(0.096)	(0.102)	(0.053)
Saving withdrawal	0.026	0.067*	-0.123	0.053	-0.084	0.111*	0.097**	0.015
	(0.033)	(0.035)	(0.082)	(0.040)	(0.064)	(0.058)	(0.049)	(0.038)
Days in bed
Public transfers	0.023	0.062*	-0.161	0.022	0.046	0.066	0.040	0.012
	(0.038)	(0.036)	(0.132)	(0.044)	(0.077)	(0.074)	(0.068)	(0.043)
Private transfers	0.053	0.068	-0.041	0.048	0.054	0.019	0.010	0.067
	(0.042)	(0.047)	(0.102)	(0.048)	(0.093)	(0.117)	(0.125)	(0.047)
Loans	0.146*	0.129	0.297*	0.105	0.275	-0.292	-0.074	0.204**
	(0.076)	(0.085)	(0.176)	(0.087)	(0.168)	(0.196)	(0.196)	(0.083)
Asset sales	0.104	0.132*	0.015	0.119*	0.082	-0.114	0.011	0.130*
	(0.066)	(0.077)	(0.114)	(0.071)	(0.162)	(0.125)	(0.124)	(0.077)
Savings withdrawal	0.034	0.095**	-0.265**	0.021	0.132	0.086	0.083	0.025
	(0.043)	(0.045)	(0.128)	(0.055)	(0.082)	(0.070)	(0.068)	(0.050)
Hospitalization
Public transfers	0.178**	0.215**	-0.169	0.166*	0.304*	0.224	0.284	0.159*
	(0.082)	(0.089)	(0.233)	(0.098)	(0.183)	(0.217)	(0.219)	(0.087)
Private transfers	-0.004	-0.027	0.259	0.088	-0.301	-0.477*	-0.618**	0.118
	(0.115)	(0.127)	(0.316)	(0.137)	(0.229)	(0.281)	(0.288)	(0.127)
Loans	0.473**	0.500**	0.395	0.363	0.807	0.054	-0.204	0.601***
	(0.213)	(0.238)	(0.532)	(0.244)	(0.498)	(0.453)	(0.578)	(0.229)
Asset sales	0.327**	0.398**	-0.111	0.603***	-0.547**	0.364	-0.010	0.432**
	(0.154)	(0.181)	(0.292)	(0.185)	(0.267)	(0.413)	(0.393)	(0.168)
Savings withdrawal	0.175	0.132	0.245	0.197	0.076	0.007	0.073	0.201
	(0.128)	(0.137)	(0.373)	(0.155)	(0.220)	(0.158)	(0.267)	(0.150)
N	1552	1217	335	1160	392	233	288	1,264
Notes: Outcomes are transformed to natural logarithm form. Each coefficient is from a separate regression model. For each cell, the dependent variable of interest
is listed in the row heading. The coefficient reported is the log of the number of days unable to carry out regular activities
due to illness or injury in a fixed effect regression that includes all time varying household and head characteristics shown in Table 1, as well
as location and time interactions.
Source: Authors' calculations based on 2004, 2006 and 2008 VHLSS data
